# Supplementary material for: Spatial Segregation Within Dissolving Microneedle Patches Overcomes Antigenic Interference and Enables Potent Bivalent Influenza–RSV Vaccination in Mice
Source: Vaccines (Basel). 2025 Nov 30;13(12):1213. doi: 10.3390/vaccines13121213 (PMC12737591; doi:10.3390/vaccines13121213)
Supplement: Supplementary file 1 [file vaccines-13-01213-s001.zip]

Archive with 1 entries (1 files):
- vaccines-3982411-supplementary.pdf
